# Supplementary material for: Genomic epidemiology reveals antibiotic resistance transfer and polyclonal dissemination of Acinetobacter baumannii in a Paraguayan hospital
Source: Antimicrob Agents Chemother. 2025 Jul 8;69(8):e00077-25. doi: 10.1128/aac.00077-25 (PMC12326978; doi:10.1128/aac.00077-25)
Supplement: Table S1 — All Paraguayan isolates sequenced. [file aac.00077-25-s0004.xlsx]

## Sheet: SUPLEM-TABLE
Supplementary Table 1. The list of all the Paraguyan isolates sequenced. The table provides the metadata for each one of the isolates.
NCBI	Date	Age	Gender	Ward	Source	ST (Oxford/Pasteur)	International Clone	Betalactamases	Aminogucoside modifying enzymes	16S rRNA methyltransferase (G1405)	streptothricin acetyltransferase (SAT)	GyrA mutation	ParC mutation	Integrons elements	RND Efflux pumps	MSF Efflux pumps	Tet Efflux pumps	SMR Efflux pumps	MATE Efflux pumps	Macrolide phosphotransferase (MPH)	msr-type ABC-F protein	chloramphenicol acetyltransferase (CAT)	trimethoprim resistant dihydrofolate reductase dfr	Intrinsic peptide antibiotic resistant Lps	MDR.XDR or PDR Clasification	SAM	TZP	CAZ	FEP	CTX	CRO	IPM	MEM	GM	AN	TE	CIP	LVX	Tigecycline μg/mL	Colistin μg/mL
AbHTMGP-1608	2021-03-17	21	m	Intensive care unit A	Tracheal secretion	1283/79	IC5	OXA-65, OXA-23, ADC-5, TEM-1	AAC(3)-IIc, APH(3'')-Ib,APH(3')-VIa, APH(6)-Id, ANT(3'')-IIa		SAT-2	S81L	S84L, V104I, D105E	sul2	adeA, adeB, adeF, adeG, adeH, adeI, adeJ, adeK, adeN, adeR, adeS	AbaF, AbaQ, AmvA		abeS	abeM				dfrA1	LpsB	MDR	R	R	R	R	R	R	R	R	R	R	S	R	R	1	0.5
AbHTMGP-1980	2021-04-05	39	m	Emergency room	Tracheal secretion	1283/79	IC5	OXA-65, OXA-23, ADC-5	AAC(3)-IIc, APH(3'')-Ib,APH(3')-VIa, APH(6)-Id, ANT(3'')-IIa		SAT-2	S81L	S84L, V104I, D105E	sul2	adeA, adeB, adeF, adeG, adeH, adeI, adeJ, adeK, adeN, adeR, adeS	AbaF, AbaQ, AmvA		abeS	abeM				dfrA1	LpsB	MDR	R	R	I	R	R	R	R	R	R	R	S	R	R	1	0.5
AbHTMGP-2026	2021-04-07	28	m	Intensive care unit B	Tracheal secretion	1283/79	IC5	OXA-65, OXA-23, ADC-5, TEM-1	APH(3'')-Ib, APH(6)-Id, APH(3')-VIa, ANT(3'')-IIa		SAT-2	S81L	S84L, V104I, D105E	sul2	adeA, adeB, adeF, adeG, adeH, adeI, adeJ, adeK, adeN, adeR, adeS	AbaF, AbaQ, AmvA		abeS	abeM				dfrA1	LpsB	MDR	R	R	S	R	R	R	R	R	I	R	S	R	R	2	0.5
AbHTMGP-2007	2021-04-07	48	m	Intensive care unit A	Blood culture	1283/79	IC5	OXA-65, OXA-23,ADC-5	AAC(3)-IIc, APH(3'')-Ib,APH(3')-VIa, APH(6)-Id, ANT(3'')-IIa		SAT-2	S81L	S84L, V104I, D105E	sul2	adeA, adeB, adeF, adeG, adeH, adeI, adeJ, adeK, adeN, adeR, adeS	AbaF, AbaQ, AmvA		abeS	abeM				dfrA1	LpsB	MDR	R	R	I	R	R	R	R	R	R	R	S	R	R	2	0.5
AbHTMGP-2027	2021-04-08	28	m	Intensive care unit A	Blood culture	1283/79	IC5	OXA-65, OXA-23, ADC-5, TEM-1	AAC(3)-IIc, APH(3'')-Ib,APH(3')-VIa, APH(6)-Id, ANT(3'')-IIa		SAT-2	S81L	S84L, V104I, D105E	sul2	adeA, adeB, adeF, adeG, adeH, adeI, adeJ, adeK, adeN, adeR, adeS	AbaF, AbaQ, AmvA		abeS	abeM				dfrA1	LpsB	MDR	R	R	I	R	R	R	R	R	R	R	S	R	R	2	0.5
AbHTMGP-2600	2021-05-07	33	m	Intensive care unit A	Blood culture	1283/79	IC5	OXA-65,OXA-23, ADC-5	AAC(3)-IIc, APH(3'')-Ib,APH(3')-VIa, APH(6)-Id, ANT(3'')-IIa		SAT-2	S81L	S84L, V104I, D105E	sul2	adeA, adeB, adeF, adeG, adeH, adeI, adeJ, adeK, adeN, adeR, adeS	AbaF, AbaQ, AmvA		abeS	abeM				dfrA1	LpsB	MDR	R	R	I	R	R	R	R	R	R	R	S	R	R	2	0.5
AbHTMGP-2689	2021-05-12	21	m	Intensive care unit B	Tracheal secretion	3274/2266	IC7	OXA-65, ADC-32					V104I, D105E		adeA, adeF, adeG, adeH, adeI, adeJ, adeK, adeL, adeN, adeR, adeS	AbaF, AbaQ, AmvA		abeS	abeM					LpsB	NC	S	S	S	S	I	I	S	S	S	S	S	S	S	0.5	0.25
AbHTMGP-2693	2021-05-12	60	m	Emergency room	Tracheal secretion	1283/79	IC5	OXA-65, OXA-23, ADC-5	AAC(3)-IIc, APH(3'')-Ib,APH(3')-VIa, APH(6)-Id, ANT(3'')-IIa		SAT-2	S81L	S84L, V104I, D105E	sul2	adeA, adeB, adeF, adeG, adeH, adeI, adeJ, adeK, adeN, adeR, adeS	AbaF, AbaQ, AmvA		abeS	abeM				dfrA1	LpsB	MDR	R	R	I	R	R	R	R	R	R	R	S	R	R	2	0.5
AbHTMGP-2957	2021-05-26	32	f	Neurology	Purulent discharge	1283/79	IC5	OXA-65, OXA-23, ADC-5, TEM-1	AAC(3)-IIc, APH(3'')-Ib,APH(3')-VIa, APH(6)-Id, ANT(3'')-IIa		SAT-2	S81L	S84L, V104I, D105E	sul2	adeA, adeB, adeF, adeG, adeH, adeI, adeJ, adeK, adeN, adeR, adeS	AbaF, AbaQ, AmvA		abeS	abeM				dfrA1	LpsB	MDR	R	R	R	R	R	R	R	R	R	R	S	R	R	2	0.5
AbHTMGP-3088	2021-06-01	26	m	Intensive care unit A	Tracheal secretion	1489/25	IC7	OXA-64, OXA-23, ADC-259	AAC(3)-IIe, APH(3'')-Ib, APH(6)-Id			S81L	S84L, V104I, D105E	sul2	adeA, adeB, adeF, adeG, adeH, adeI, adeJ, adeK, adeL, adeN, adeR, adeS	AbaF, AbaQ, AmvA	tet(B), tetR	abeS	abeM					LpsB	MDR	R	R	R	R	R	R	R	R	R	S	S	R	R	2	1
AbHTMGP-3133	2021-06-04	56	m	Surgery	Urine	1489/25	IC7	OXA-64, OXA-23, ADC-259	AAC(3)-IIe, APH(3'')-Ib, APH(6)-Id			S81L	S84L, V104I, D105E	sul2	adeA, adeB, adeF, adeG, adeH, adeI, adeJ, adeK, adeL, adeN, adeR, adeS	AbaF, AbaQ, AmvA	tet(B), tetR	abeS	abeM					LpsB	MDR	R	R	R	R	R	R	R	R	R	S	S	R	R	2	0.5
AbHTMGP-3145	2021-06-04	6	m	Pediatric intensive care unit	Tracheal secretion	236/15	IC4	OXA-51, OXA-23, ADC-263, TEM-1	AAC(3)-IIc, APH(3'')-Ib,APH(3')-VIa, APH(6)-Id			S81L	S84L, V104I, D105E	sul2	adeA, adeB, adeF, adeG, adeH, adeI, adeJ, adeK, adeL, adeN, adeR, adeS	AbaF, AbaQ, AmvA		abeS	abeM					LpsB	MDR	R	R	R	R	R	R	R	R	R	R	S	R	R	1	0.5
AbHTMGP-3895	2021-07-13	47	f	Traumatology-2	Purulent discharge	691/25	IC7	OXA-64, OXA-23, ADC-259				S81L	S84L, V104I, D105E		adeA, adeB, adeF, adeG, adeH, adeI, adeJ, adeK, adeL, adeN, adeS	AbaF, AbaQ, AmvA		abeS	abeM					LpsB	MDR	R	R	R	R	R	R	R	R	R	R	S	R	R	0.5	0.5
AbHTMGP-3910	2021-07-13	19	m	Intensive care unit A	Tracheal secretion	1283/79	IC5	OXA-65, OXA-23, ADC-5, TEM-1	APH(3'')-Ib, APH(6)-Id, ANT(3'')-IIa		SAT-2	S81L	S84L, V104I, D105E	sul2	adeA, adeB, adeF, adeG, adeH, adeI, adeJ, adeK, adeN, adeR, adeS	AbaF, AbaQ, AmvA		abeS	abeM				dfrA1	LpsB	MDR	R	R	R	R	R	R	R	R	I	S	S	R	R	2	1
AbHTMGP-3916	2021-07-13	21	m	Intensive care unit A	Blood culture	490/25	IC7	OXA-64, OXA-23, ADC-259	AAC(3)-IIe, AAC(6')-Ian, APH(3'')-Ib, APH(6)-Id			S81L	S84L, V104I, D105E	sul2	adeA, adeB, adeF, adeG, adeH, adeI, adeJ, adeK, adeL, adeR	AbaQ, AmvA	tet(B), tetR	abeS	abeM					LpsB	MDR	R	R	R	R	R	R	R	R	R	R	S	R	R	0.5	0.5
AbHTMGP-3971	2021-07-15	22	m	Intensive care unit A	Tracheal secretion	691/25	IC7	OXA-64, OXA-23, ADC-259	AAC(3)-IIe, AAC(6')-Ian, APH(3'')-Ib, APH(6)-Id			S81L	S84L, V104I, D105E	sul2	adeA, adeB, adeF, adeG, adeH, adeI, adeJ, adeK, adeL, adeN, adeR	AbaF, AbaQ, AmvA	tet(B), tetR	abeS	abeM					LpsB	MDR	R	R	R	R	R	R	R	R	R	R	R	R	R	1	1
AbHTMGP-4173	2021-07-27	28	m	Intensive care unit A	Blood culture	758/79	IC5	OXA-65, OXA-23, ADC-5, TEM-1	APH(3'')-Ib, APH(6)-Id, AAC(3)-IIe, AAC(6')-Ian			S81L	S84L, V104I, D105E	sul2	adeA, adeB, adeF, adeG, adeH, adeI, adeJ, adeK, adeN, adeR, adeS	AbaF, AbaQ, AmvA	tet(C)	abeS	abeM					LpsB	MDR	R	R	R	R	R	R	R	R	R	R	I	R	R	2	1
AbHTMGP-4330	2021-08-04	49	f	Intensive care unit A	Purulent discharge	1489/25	IC7	OXA-64, OXA-23, ADC-259	AAC(3)-IIe, AAC(6')-Ian, APH(3'')-Ib, APH(6)-Id			S81L	S84L, V104I, D105E	sul2	adeA, adeB, adeF, adeG, adeH, adeI, adeJ, adeK, adeL, adeN, adeR	AbaF, AbaQ, AmvA	tet(B), tetR	abeS	abeM					LpsB	MDR	R	R	R	R	R	R	R	R	R	R	I	R	R	2	0.5
AbHTMGP-4473	2021-08-11	21	m	Intensive care unit A	Tracheal secretion	1283/79	IC5	OXA-65, OXA-23, ADC-5	AAC(3)-IIc, APH(3'')-Ib,APH(3')-VIa, APH(6)-Id, ANT(3'')-IIa		SAT-2	S81L	S84L, V104I, D105E	sul2	adeA, adeB, adeF, adeG, adeH, adeI, adeJ, adeK, adeN, adeR, adeS	AbaF, AbaQ, AmvA		abeS	abeM				dfrA1	LpsB	MDR	R	R	I	R	R	R	R	R	R	R	I	R	R	4	0.5
AbHTMGP-4696	2021-08-18	27	m	Reanimation	Tracheal secretion	195/2	IC2	OXA-66, OXA-23, ADC-73	APH(3'')-Ib, APH(6)-Id	armA		S81L	S84L, V104I, D105E	qacEdelta1, sul1	adeA, adeB, adeC, adeF, adeG, adeH, adeI, adeJ, adeK, adeL, adeN, adeR, adeS	AbaF, AbaQ, AmvA	tet(B), tetR	abeS	abeM	mphE	msrE	catI		LpsB	MDR	R	R	R	R	R	R	R	R	R	R	R	R	R	2	1
AbHTMGP-4701	2021-08-18	31	m	Intensive care unit A	Tracheal secretion	195/2	IC2	OXA-66, OXA-23, ADC-73	APH(3'')-Ib, APH(6)-Id	armA		S81L	S84L, V104I, D105E	qacEdelta1, sul1	adeA, adeB, adeC, adeF, adeG, adeH, adeI, adeJ, adeK, adeL, adeN, adeR, adeS	AbaF, AbaQ, AmvA	tet(B), tetR	abeS	abeM	mphE	msrE	catI		LpsB	MDR	R	R	R	R	R	R	R	R	R	R	R	R	R	2	0.5
AbHTMGP-4826	2021-08-19	21	m	Intensive care unit A	Tracheal secretion	1283/79	IC5	OXA-65, OXA-23, ADC-5, TEM-1	AAC(3)-IIc, APH(3'')-Ib,APH(3')-VIa, APH(6)-Id, ANT(3'')-IIa		SAT-2	S81L	S84L, V104I, D105E	sul2	adeA, adeB, adeF, adeG, adeH, adeI, adeJ, adeK, adeN, adeR, adeS	AbaF, AbaQ, AmvA		abeS	abeM				dfrA1	LpsB	MDR	R	R	I	R	R	R	R	R	R	R	R	R	R	2	0.5
AbHTMGP-4741	2021-08-20	18	m	Intensive care unit A	Tracheal secretion	1283/79	IC5	OXA-65, OXA-23, ADC-5	AAC(3)-IIc, APH(3'')-Ib,APH(3')-VIa, APH(6)-Id, ANT(3'')-IIa		SAT-2	S81L	S84L, V104I, D105E	sul2	adeA, adeB, adeF, adeG, adeH, adeI, adeJ, adeK, adeN, adeR, adeS	AbaF, AbaQ, AmvA		abeS	abeM				dfrA1	LpsB	MDR	R	R	I	R	R	R	R	R	R	R	S	R	R	8	0.5
AbHTMGP-4890	2021-08-26	91	m	Emergency room	Purulent discharge	3275/2526	IC7	OXA-64, OXA-23, ADC-345	AAC(3)-IIe, AAC(6')-Ian, APH(3'')-Ib, APH(6)-Id			S81L	S84L, V104I, D105E	sul2	adeA, adeB, adeF, adeG, adeH, adeI, adeJ, adeK, adeL, adeN, adeR	AbaF, AbaQ, AmvA	tet(B), tetR	abeS	abeM					LpsB	MDR	R	R	R	R	R	R	R	R	R	R	I	R	R	2	0.5
AbHTMGP-4888	2021-08-26	30	f	Traumatology	Purulent discharge	195/2	IC2	OXA-66, OXA-23, ADC-73	APH(3'')-Ib, APH(6)-Id	armA		S81L	S84L, V104I, D105E	qacEdelta1, sul1	adeA, adeB, adeC, adeF, adeG, adeH, adeI, adeJ, adeK, adeL, adeN, adeR, adeS	AbaF, AbaQ, AmvA	tet(B), tetR	abeS	abeM	mphE	msrE	catI		LpsB	MDR	R	R	R	R	R	R	R	R	R	R	R	R	R	2	0.5
AbHTMGP-4880	2021-08-26	34	m	Intensive care unit B	Tracheal secretion	208/2	IC2	OXA-66, OXA-23, ADC-25	AAC(3)-Ia, APH(3'')-Ib, APH(6)-Id, ANT(3'')-IIa			S81L	S84L, V104I, D105E	qacEdelta1, sul1	adeA, adeB, adeC, adeF, adeG, adeH, adeI, adeJ, adeK, adeL, adeN, adeR, adeS	AbaF, AbaQ, AmvA	tet(B), tetR	abeS	abeM					LpsB	MDR	R	R	S	R	R	R	R	R	R	S	R	R	R	1	1
AbHTMGP-4898	2021-08-27	77	m	Intensive care unit A	Urine	195/2	IC2	OXA-66, OXA-23, ADC-73	APH(3'')-Ib, APH(6)-Id	armA		S81L	S84L, V104I, D105E	qacEdelta1, sul1	adeA, adeB, adeC, adeF, adeG, adeH, adeI, adeJ, adeK, adeL, adeN, adeR, adeS	AbaF, AbaQ, AmvA	tet(B), tetR	abeS	abeM	mphE	msrE	catI		LpsB	MDR	R	R	R	R	R	R	R	R	R	R	R	R	R	2	0.5
AbHTMGP-4911	2021-08-27	22	m	Intensive care unit A	Bronchoalveolar lavage	208/2	IC2	OXA-66, OXA-23, ADC-25	AAC(3)-Ia, APH(3'')-Ib, APH(6)-Id, ANT(3'')-IIa			S81L	S84L, V104I, D105E	qacEdelta1, sul1	adeA, adeB, adeC, adeF, adeG, adeH, adeI, adeJ, adeK, adeL, adeN, adeR, adeS	AbaF, AbaQ, AmvA	tet(B), tetR	abeS	abeM					LpsB	MDR	R	R	R	R	R	R	R	R	R	R	R	R	R	4	0.5
AbHTMGP-5204	2021-09-10	19	m	Emergency room	Blood culture	3275/2526	IC7	OXA-64, OXA-23, ADC-345	AAC(3)-IIe, AAC(6')-Ian, APH(3'')-Ib, APH(6)-Id			S81L	S84L, V104I, D105E	sul2	adeA, adeB, adeF, adeG, adeH, adeI, adeJ, adeK, adeL, adeN, adeR	AbaF, AbaQ, AmvA	tet(B), tetR	abeS	abeM					LpsB	MDR	R	R	R	R	R	R	R	R	R	R	I	R	R	2	1
AbHTMGP-5573	2021-09-24	33	m	Emergency room	Blood culture	195/2	IC2	OXA-66, OXA-23, ADC-73	APH(3'')-Ib, APH(6)-Id	armA		S81L	S84L, V104I, D105E	qacEdelta1, sul1	adeA, adeB, adeC, adeF, adeG, adeH, adeI, adeJ, adeK, adeL, adeN, adeR, adeS	AbaF, AbaQ, AmvA	tet(B), tetR	abeS	abeM	mphE	msrE	catI		LpsB	MDR	R	R	R	R	R	R	R	R	R	R	R	R	R	2	0.5
AbHTMGP-5566	2021-09-24	51	f	Emergency room	Purulent discharge	231/1	IC1	OXA-69, OXA-23, ADC-344	AAC(3)-Ia, ANT(3'')-IIa			S81L	S84L, V104I, D105E	qacEdelta1, sul1	adeA, adeB, adeC, adeF, adeG, adeH, adeI, adeJ, adeK, adeR, adeS	AbaF, AbaQ, AmvA		abeS	abeM	mphE	msrE			LpsB	MDR	R	R	R	R	R	R	R	R	R	R	R	R	R	4	1
AbHTMGP-24	2022-01-02	48	m	Intensive care unit A	Tracheal secretion	195/2	IC2	OXA-66, OXA-23,ADC-73	APH(3'')-Ib, APH(6)-Id	armA		S81L	S84L, V104I, D105E	qacEdelta1, sul1	adeA, adeB, adeC, adeF, adeG, adeH, adeI, adeJ, adeK, adeL, adeN, adeR, adeS	AbaF, AbaQ, AmvA	tet(B), tetR	abeS	abeM	mphE	msrE	catI		LpsB	MDR	R	R	R	R	R	R	R	R	R	R	R	R	R	4	1
AbHTMGP-250	2022-01-12	39	m	Intensive care unit C	Tracheal secretion	195/2	IC2	OXA-66, OXA-23, ADC-73	APH(3'')-Ib, APH(6)-Id	armA		S81L	S84L, V104I, D105E	qacEdelta1, sul1	adeA, adeB, adeC, adeF, adeG, adeH, adeI, adeJ, adeK, adeL, adeN, adeR, adeS	AbaF, AbaQ, AmvA	tet(B), tetR	abeS	abeM	mphE	msrE	catI		LpsB	MDR	R	R	R	R	R	R	R	R	R	R	R	R	R	1	0.5
AbHTMGP-313	2022-01-16	41	m	Emergency room	Purulent discharge	195/2	IC2	OXA-66, OXA-23, ADC-73	APH(3'')-Ib, APH(6)-Id	armA		S81L	S84L, V104I, D105E	qacEdelta1, sul1	adeA, adeB, adeC, adeF, adeG, adeH, adeI, adeJ, adeK, adeL, adeN, adeR, adeS	AbaF, AbaQ, AmvA	tet(B), tetR	abeS	abeM	mphE	msrE	catI		LpsB	MDR	R	R	R	R	R	R	R	R	R	R	R	R	R	2	0.5
AbHTMGP-391	2022-01-19	29	m	Intensive care unit A	Urine	195/2	IC2	OXA-66, OXA-23, ADC-73	APH(3'')-Ib, APH(6)-Id	armA		S81L	S84L, V104I, D105E	qacEdelta1, sul1	adeA, adeB, adeC, adeF, adeG, adeH, adeI, adeJ, adeK, adeL, adeN, adeR, adeS	AbaF, AbaQ, AmvA	tet(B), tetR	abeS	abeM	mphE	msrE	catI		LpsB	MDR	R	R	R	R	R	R	R	R	R	R	R	R	R	4	1
AbHTMGP-388	2022-01-19	28	m	Intensive care unit A	Catheter tip	231/1	IC1	OXA-69, OXA-23, ADC-344	AAC(3)-Ia, ANT(3'')-IIa			S81L	S84L, V104I, D105E	qacEdelta1, sul1	adeA, adeB, adeC, adeF, adeG, adeH, adeI, adeJ, adeK, adeR, adeS	AbaF, AbaQ, AmvA		abeS	abeM	mphE	msrE			LpsB	MDR	R	R	R	R	R	R	R	R	R	S	S	R	R	0.5	0.5
AbHTMGP-545	2022-01-26	23	m	Intensive care unit A	Tracheal secretion	195/2	IC2	OXA-66, OXA-23,ADC-73	APH(3'')-Ib, APH(6)-Id	armA		S81L	S84L, V104I, D105E	qacEdelta1, sul1	adeA, adeB, adeC, adeF, adeG, adeH, adeI, adeJ, adeK, adeL, adeN, adeR, adeS	AbaF, AbaQ, AmvA	tet(B), tetR	abeS	abeM	mphE	msrE	catI		LpsB	MDR	R	R	R	R	R	R	R	R	R	R	R	R	R	4	0.5
AbHTMGP-626	2022-01-30	31	m	Intensive care unit A	Tracheal secretion	195/2	IC2	OXA-66, OXA-23, ADC-73	APH(3'')-Ib, APH(6)-Id	armA		S81L	S84L, V104I, D105E	qacEdelta1, sul1	adeA, adeB, adeC, adeF, adeG, adeH, adeI, adeJ, adeK, adeL, adeN, adeR, adeS	AbaF, AbaQ, AmvA	tet(B), tetR	abeS	abeM	mphE	msrE	catI		LpsB	MDR	R	R	R	R	R	R	R	R	R	R	R	R	R	4	0.5
AbHTMGP-863	2022-02-09	22	f	Intensive care unit A	Blood culture	3276/25	IC7	OXA-64, OXA-23, ADC-259	AAC(3)-IIe, AAC(6')-Ian, APH(3'')-Ib, APH(6)-Id			S81L	S84L, V104I, D105E	sul2	adeA, adeB, adeF, adeG, adeH, adeI, adeJ, adeK, adeL, adeN, adeR, adeS	AbaQ, AmvA	tet(B), tetR	abeS	abeM					LpsB	MDR	I	R	R	R	R	R	R	R	R	R	S	R	R	2	2
AbHTMGP-917	2022-02-11	21	f	Intensive care unit A	Tracheal secretion	3276/25	IC7	OXA-64, OXA-23,ADC-259	AAC(3)-IIe, AAC(6')-Ian, APH(3'')-Ib, APH(6)-Id			S81L	S84L, V104I, D105E	sul2	adeA, adeB, adeF, adeG, adeH, adeI, adeJ, adeK, adeL, adeN, adeR, adeS	AbaF, AbaQ, AmvA	tet(B), tetR	abeS	abeM					LpsB	MDR	R	R	R	R	R	R	R	R	R	R	S	R	R	2	0.5
AbHTMGP-948	2022-02-13	37	m	Intensive care unit A	Tracheal secretion	195/2	IC2	OXA-66, OXA-23, ADC-73	APH(3'')-Ib, APH(6)-Id	armA		S81L	S84L, V104I, D105E	qacEdelta1, sul1	adeA, adeB, adeC, adeF, adeG, adeH, adeI, adeJ, adeK, adeL, adeN, adeR, adeS	AbaF, AbaQ, AmvA	tet(B), tetR	abeS	abeM	mphE	msrE	catI		LpsB	MDR	R	R	R	R	R	R	R	R	R	R	R	R	R	4	0.5
AbHTMGP-949	2022-02-14	27	m	Intensive care unit A	Urine	3276/25	IC7	OXA-64, OXA-23, ADC-259	AAC(3)-IIe, APH(3'')-Ib, APH(6)-Id,AAC(6')-Ian			S81L	S84L, V104I, D105E	sul2	adeA, adeB, adeF, adeG, adeH, adeI, adeJ, adeK, adeL, adeN, adeR, adeS	AbaF, AbaQ, AmvA	tet(B), tetR	abeS	abeM					LpsB	MDR	R	R	R	R	R	R	R	R	R	R	I	R	R	2	2
AbHTMGP-1125	2022-02-21	25	m	Intensive care unit A	Blood culture	231/1	IC1	OXA-69, OXA-23, ADC-344	AAC(3)-Ia, ANT(3'')-IIa			S81L	S84L, V104I, D105E	qacEdelta1, sul1	adeA, adeB, adeC, adeF, adeG, adeH, adeI, adeJ, adeK, adeR, adeS	AbaF, AbaQ, AmvA		abeS	abeM	mphE	msrE			LpsB	MDR	R	R	R	R	R	R	R	R	R	R	I	R	R	4	0.5
