# Supplementary material for: Genomic epidemiology reveals antibiotic resistance transfer and polyclonal dissemination of Acinetobacter baumannii in a Paraguayan hospital
Source: Antimicrob Agents Chemother. 2025 Jul 8;69(8):e00077-25. doi: 10.1128/aac.00077-25 (PMC12326978; doi:10.1128/aac.00077-25)
Supplement: Table S2 — In silico prediction of plasmids. [file aac.00077-25-s0005.xlsx]

## Sheet: Sheet1
Supplemenntary Table 2. In silico prediction and typing of potential plasmids.
Strains	Contigs with plasmid prediction	Contigs meeting criteria	Plasmid typing by Hamindian's database	Plasmid typing by Bertini's database, Rep group (Rep superfamily)&
AbHTMGP-863	12	1	p(REP3)	(Rep-3)
AbHTMGP-4880	2	0	-
AbHTMGP-4911	3	0	-
AbHTMGP-388	3	1	p(MOBQ ,REP3)	GR4 (Rep-3)
AbHTMGP-1125	7	1	p(MOBQ ,REP3)	GR4 (Rep-3)
AbHTMGP-2957	3	1	p(MOBQ ,REP3)	GR4 (Rep-3)
AbHTMGP-3145	13	1	p(MOBQ ,REP3)	GR4 (Rep-3)
AbHTMGP-5566	2	1	p(MOBQ ,REP3)	GR4 (Rep-3)
AbHTMGP-917	15	1	p(MOBP), p(Un)
AbHTMGP-1608	2	1	p(MOBP)
AbHTMGP-2026	5	1	p(MOBP)
AbHTMGP-2027	2	1	p(MOBP)
AbHTMGP-3910	4	1	p(MOBP)
AbHTMGP-3971	10	1	p(MOBP)
AbHTMGP-4330	13	1	p(MOBP)
AbHTMGP-1980	6	2	p(MOBQ ,REP3), p(MOBQ)	GR4 (Rep-3)
AbHTMGP-2007	6	2	p(MOBQ ,REP3), p(MOBQ)	GR4 (Rep-3)
AbHTMGP-2600	7	2	p(MOBQ ,REP3), p(MOBQ)	GR4 (Rep-3)
AbHTMGP-2693	6	2	p(MOBQ ,REP3), p(MOBQ)	GR4 (Rep-3)
AbHTMGP-4473	6	2	p(MOBQ ,REP3), p(MOBQ)	GR4 (Rep-3)
AbHTMGP-4741	7	2	p(MOBQ ,REP3), p(MOBQ)	GR4 (Rep-3)
AbHTMGP-4826	7	2	p(MOBQ ,REP3), p(MOBQ)	GR4 (Rep-3)
AbHTMGP-313	6	1	p(Un)ᶜ	(Rep-3)
AbHTMGP-391	6	1	p(Un)ᶜ	(Rep-3)
AbHTMGP-545	12	1	p(Un)ᶜ	(Rep-3)
AbHTMGP-626	12	1	p(Un)ᶜ	(Rep-3)
AbHTMGP-948	12	1	p(Un)ᶜ
AbHTMGP-4696	14	1	p(Un)ᶜ	(Rep-3)
AbHTMGP-4701	6	1	p(Un)ᶜ	(Rep-3)
AbHTMGP-4898	7	1	p(Un)ᶜ	(Rep-3)
AbHTMGP-24	12	1	p(REP3)ᶜ
AbHTMGP-250	12	1	p(REP3)ᶜ
AbHTMGP-2689	1	1	p(REP3)ᶜ	(Rep-3)
AbHTMGP-4888	12	1	p(REP3)ᶜ
AbHTMGP-5573	12	1	p(REP3)ᶜ
AbHTMGP-949	17	3	p(MOBP), p(REP3), p(Un)ᶜ	(Rep-3)
AbHTMGP-3133	18	2	p(MOBP, REP3)ᶜ, p(REP3)
AbHTMGP-3088	16	2	p(MOBQ, REP3)ᶜ, p(MOBP)	GR12 (Rep-3)
AbHTMGP-3895	6	2	p(MOBQ, REP3)ᶜ, p(MOBP)	GR4 (Rep-3)
AbHTMGP-3916	13	2	p(MOBQ, REP3)ᶜ, p(MOBP)	GR4 (Rep-3)
AbHTMGP-5204	15	2	p(MOBQ, REP3)ᶜ, p(MOBP)	GR4 (Rep-3)
AbHTMGP-4890	3	3	p(MOBQ, REP3)ᶜ, p(MOBP)ᶜ, p(Un)ᶜ	GR4 (Rep-3)
AbHTMGP-4173	7	4	p(MOBQ, REP3)ᶜ, p(MOBQ), p(REP3), p(Un)ᶜ	(Rep-3)
Relaxase typing (MOB) or Replicase typing (Rep) or Circularity status (ᶜ); Un, unclassified
& in some instances given that the replicase names in Bertini's paper were defunct, we employed the pfam domain described in the paper but just focusing on proteins decribed in A. baumannii
